# Supplementary material for: Density Functional Theory Study of Methanol Steam Reforming on Pt3Sn(111) and the Promotion Effect of a Surface Hydroxy Group
Source: Nanomaterials (Basel). 2024 Feb 5;14(3):318. doi: 10.3390/nano14030318 (PMC10857296; doi:10.3390/nano14030318)
Supplement: Supplementary file 1 [file nanomaterials-14-00318-s001.zip]

Archive with 1 entries (1 files):
- nanomaterials-2846733-supplementary.pdf
